# Supplementary material for: Rhythmic modulation of prediction errors: A top-down gating role for the beta-range in speech processing
Source: PLoS Comput Biol. 2023 Nov 7;19(11):e1011595. doi: 10.1371/journal.pcbi.1011595 (PMC10655987; doi:10.1371/journal.pcbi.1011595)
Supplement: S2 Table — (XLSX) [file pcbi.1011595.s011.xlsx]

## Sheet: Sheet1
S2 Table: Precoss vs. Precoss-β-timing
frequency	signed rank	z-statistic	p-value
2 Hz	15352	3.3824	0.0007
5 Hz	11825	-0.3491	0.7269
10 Hz	9419	-2.7973	0.0051
20 Hz	7837	-4.5684	4.9152e-06
30 Hz	6596	-5.8044	6.4599e-09
40 Hz	7041	-5.4105	6.2839e-08
50 Hz	8555	-3.8087	0.0001
60 Hz	6995	-5.2178	1.8109e-07
