# Supplementary material for: Rhythmic modulation of prediction errors: A top-down gating role for the beta-range in speech processing
Source: PLoS Comput Biol. 2023 Nov 7;19(11):e1011595. doi: 10.1371/journal.pcbi.1011595 (PMC10655987; doi:10.1371/journal.pcbi.1011595)
Supplement: S3 Table — (XLSX) [file pcbi.1011595.s012.xlsx]

## Sheet: Sheet1
S3 Table: Precoss vs. Precoss-β-full-antiphase
frequency	signed rank	z-statistic	p-value
2 Hz	10034	-2.244	0.0248
5 Hz	9971	-2.3106	0.0208
10 Hz	6338	-6.1543	7.541e-10
20 Hz	4266	-8.2259	1.9378e-16
30 Hz	5376	-7.1721	7.3872e-13
40 Hz	3852	-8.7844	1.5715e-18
50 Hz	3326	-9.3409	9.5486e-21
60 Hz	4295	-8.2555	1.513e-16
