# Supplementary material for: Rhythmic modulation of prediction errors: A top-down gating role for the beta-range in speech processing
Source: PLoS Comput Biol. 2023 Nov 7;19(11):e1011595. doi: 10.1371/journal.pcbi.1011595 (PMC10655987; doi:10.1371/journal.pcbi.1011595)
Supplement: S4 Table — (XLSX) [file pcbi.1011595.s013.xlsx]

## Sheet: Sheet1
S4 Table: Multiple comparison table for Precoss-β-identity, overlap metric
freq.1	freq. 2	lower bound	mean diff.	upper bound	p-value
2 Hz	5 Hz	-1.2189	-0.5114	0.1962	0.3574
2 Hz	10 Hz	-1.3666	-0.6591	0.0484	0.0892
2 Hz	20 Hz	-1.5871	-0.8795	-0.172	0.0041
2 Hz	30 Hz	-1.2416	-0.5341	0.1734	0.3001
2 Hz	40 Hz	-1.5894	-0.8818	-0.1743	0.0039 0
2 Hz	50 Hz	-1.5098	-0.8023	-0.0947	0.0137
2 Hz	60 Hz	-1.6575	-0.95 0	-0.2425	0.0012 0
5 Hz	10 Hz	-0.8553	-0.1477	0.5598	0.9984
5 Hz	20 Hz	-1.0757	-0.3682	0.3394	0.7642
5 Hz	30 Hz	-0.7303	-0.0227	0.6848	1
5 Hz	40 Hz	-1.078	-0.3705	0.3371	0.7584
5 Hz	50 Hz	-0.9984	-0.2909	0.4166	0.918
5 Hz	60 Hz	-1.1462	-0.4386	0.2689	0.5655
10 Hz	20 Hz	-0.928	-0.2205	0.4871	0.9817
10 Hz	30 Hz	-0.5825	0.125	0.8325	0.9995
10 Hz	40 Hz	-0.9303	-0.2227	0.4848	0.9805
10 Hz	50 Hz	-0.8507	-0.1432	0.5644	0.9987
10 Hz	60 Hz	-0.9984	-0.2909	0.4166	0.918
20 Hz	30 Hz	-0.3621	0.3455	1.053	0.8185
20 Hz	40 Hz	-0.7098	-0.0023 0	0.7053	1
20 Hz	50 Hz	-0.6303	0.0773	0.7848	1
20 Hz	60 Hz	-0.778	-0.0705	0.6371	1
30 Hz	40 Hz	-1.0553	-0.3477	0.3598	0.8134
30 Hz	50 Hz	-0.9757	-0.2682	0.4394	0.9459
30 Hz	60 Hz	-1.1234	-0.4159	0.2916	0.6327
40 Hz	50 Hz	-0.628	0.0795	0.7871	1
40 Hz	60 Hz	-0.7757	-0.0682	0.6394	1
50 Hz	60 Hz	-0.8553	-0.1477	0.5598	0.9984
