# Supplementary material for: Rhythmic modulation of prediction errors: A top-down gating role for the beta-range in speech processing
Source: PLoS Comput Biol. 2023 Nov 7;19(11):e1011595. doi: 10.1371/journal.pcbi.1011595 (PMC10655987; doi:10.1371/journal.pcbi.1011595)
Supplement: S5 Table — (XLSX) [file pcbi.1011595.s014.xlsx]

## Sheet: Sheet1
S5 Table: Multiple comparison table for Precoss-β-timing, overlap metric
freq. 1	freq. 2	lower bound	mean diff.	upper bound	p-value
2 Hz	5 Hz	-1.4483	-0.7409	-0.0335	0.0324
2 Hz	10 Hz	-1.9233	-1.2159	-0.5085	0
2 Hz	20 Hz	-2.3393	-1.6318	-0.9244	0
2 Hz	30 Hz	-2.7506	-2.0432	-1.3357	0
2 Hz	40 Hz	-2.7211	-2.0136	-1.3062	0
2 Hz	50 Hz	-2.2415	-1.5341	-0.8267	0
2 Hz	60 Hz	-2.4733	-1.7659	-1.0585	0
5 Hz	10 Hz	-1.1824	-0.475 0	0.2324	0.458
5 Hz	20 Hz	-1.5983	-0.8909	-0.1835	0.0034
5 Hz	30 Hz	-2.0097	-1.3023	-0.5948	0
5 Hz	40 Hz	-1.9802	-1.2727	-0.5653	0
5 Hz	50 Hz	-1.5006	-0.7932	-0.0857 0	0.0156
5 Hz	60 Hz	-1.7324	-1.025	-0.3176	0.0003
10 Hz	20 Hz	-1.1233	-0.4159	0.2915	0.6325
10 Hz	30 Hz	-1.5347	-0.8273	-0.1198	0.0094
10 Hz	40 Hz	-1.5052	-0.7977	-0.0903	0.0146
10 Hz	50 Hz	-1.0256	-0.3182	0.3893	0.8739
10 Hz	60 Hz	-1.2574	-0.55	0.1574	0.2632
20 Hz	30 Hz	-1.1188	-0.4114	0.2961	0.6457
20 Hz	40 Hz	-1.0893	-0.3818	0.3256	0.7285
20 Hz	50 Hz	-0.6097	0.0977	0.8052	0.9999
20 Hz	60 Hz	-0.8415	-0.1341	0.5733	0.9992
30 Hz	40 Hz	-0.6779	0.0295	0.737	1
30 Hz	50 Hz	-0.1983	0.5091	1.2165	0.3632
30 Hz	60 Hz	-0.4302	0.2773	0.9847	0.9356
40 Hz	50 Hz	-0.2279	0.4795	1.187	0.4449
40 Hz	60 Hz	-0.4597	0.2477	0.9552	0.9646
50 Hz	60 Hz	-0.9393	-0.2318	0.4756	0.9755
