# Supplementary material for: Rhythmic modulation of prediction errors: A top-down gating role for the beta-range in speech processing
Source: PLoS Comput Biol. 2023 Nov 7;19(11):e1011595. doi: 10.1371/journal.pcbi.1011595 (PMC10655987; doi:10.1371/journal.pcbi.1011595)
Supplement: S6 Table — (XLSX) [file pcbi.1011595.s015.xlsx]

## Sheet: Sheet1
S6 Table: Multiple comparison table for Precoss-β-full-antiphase, overlap metric
freq. 1	freq. 2	lower bound	mean diff.	upper bound	p-value
2 Hz	5 Hz	-0.8416	-0.1341	0.5734	0.9992
2 Hz	10 Hz	-1.6234	-0.9159	-0.2084	0.0022
2 Hz	20 Hz	-2.1734	-1.4659	-0.7584	0
2 Hz	30 Hz	-1.8962	-1.1886	-0.4811	0
2 Hz	40 Hz	-2.3121	-1.6045	-0.897	0
2 Hz	50 Hz	-2.6212	-1.9136	-1.2061	0
2 Hz	60 Hz	-2.3212	-1.6136	-0.9061	0
5 Hz	10 Hz	-1.4894	-0.7818	-0.0743	0.0184
5 Hz	20 Hz	-2.0394	-1.3318	-0.6243	0
5 Hz	30 Hz	-1.7621	-1.0545	-0.347	0.0002
5 Hz	40 Hz	-2.178	-1.4705	-0.7629	0
5 Hz	50 Hz	-2.4871	-1.7795	-1.072	0
5 Hz	60 Hz	-2.1871	-1.4795	-0.772	0
10 Hz	20 Hz	-1.2575	-0.55	0.1575	0.2633
10 Hz	30 Hz	-0.9803	-0.2727	0.4348	0.9409
10 Hz	40 Hz	-1.3962	-0.6886	0.0189	0.0631
10 Hz	50 Hz	-1.7053	-0.9977	-0.2902	0.0005
10 Hz	60 Hz	-1.4053	-0.6977	0.0098	0.0565
20 Hz	30 Hz	-0.4303	0.2773	0.9848	0.9357
20 Hz	40 Hz	-0.8462	-0.1386	0.5689	0.999
20 Hz	50 Hz	-1.1553	-0.4477	0.2598	0.5384
20 Hz	60 Hz	-0.8553	-0.1477	0.5598	0.9984
30 Hz	40 Hz	-1.1234	-0.4159	0.2916	0.6327
30 Hz	50 Hz	-1.4325	-0.725	-0.0175	0.04
30 Hz	60 Hz	-1.1325	-0.425	0.2825	0.6059
40 Hz	50 Hz	-1.0166	-0.3091	0.3984	0.89
40 Hz	60 Hz	-0.7166	-0.0091	0.6984	1
50 Hz	60 Hz	-0.4075	0.3	1.0075	0.9047
