# Supplementary material for: Rhythmic modulation of prediction errors: A top-down gating role for the beta-range in speech processing
Source: PLoS Comput Biol. 2023 Nov 7;19(11):e1011595. doi: 10.1371/journal.pcbi.1011595 (PMC10655987; doi:10.1371/journal.pcbi.1011595)
Supplement: S7 Table — (XLSX) [file pcbi.1011595.s016.xlsx]

## Sheet: Sheet1
S7 Table: Multiple comparison table for Precoss-β-identity-samephase, overlap metric
freq. 1	freq. 2	lower bound	mean diff.	upper bound	p-value
2 Hz	5 Hz	-1.3848	-0.6773	0.0303	0.0723
2 Hz	10 Hz	-1.603	-0.8955	-0.1879	0.0031
2 Hz	20 Hz	-2.4258	-1.7182	-1.0106	0
2 Hz	30 Hz	-2.4235	-1.7159	-1.0083	0
2 Hz	40 Hz	-2.2053	-1.4977	-0.7902	0
2 Hz	50 Hz	-2.2871	-1.5795	-0.872	0
2 Hz	60 Hz	-2.0417	-1.3341	-0.6265	0
5 Hz	10 Hz	-0.9258	-0.2182	0.4894	0.9827
5 Hz	20 Hz	-1.7485	-1.0409	-0.3333	0.0002
5 Hz	30 Hz	-1.7462	-1.0386	-0.3311	0.0002
5 Hz	40 Hz	-1.528	-0.8205	-0.1129	0.0104
5 Hz	50 Hz	-1.6098	-0.9023	-0.1947	0.0028
5 Hz	60 Hz	-1.3644	-0.6568	0.0508	0.0916
10 Hz	20 Hz	-1.5303	-0.8227	-0.1152	0.0101
10 Hz	30 Hz	-1.528	-0.8205	-0.1129	0.0104
10 Hz	40 Hz	-1.3098	-0.6023	0.1053	0.1632
10 Hz	50 Hz	-1.3917	-0.6841	0.0235	0.0667
10 Hz	60 Hz	-1.1462	-0.4386	0.2689	0.5655
20 Hz	30 Hz	-0.7053	0.0023	0.7098	1
20 Hz	40 Hz	-0.4871	0.2205	0.928	0.9817
20 Hz	50 Hz	-0.5689	0.1386	0.8462	0.999
20 Hz	60 Hz	-0.3235	0.3841	1.0917	0.7226
30 Hz	40 Hz	-0.4894	0.2182	0.9258	0.9827
30 Hz	50 Hz	-0.5712	0.1364	0.8439	0.9991
30 Hz	60 Hz	-0.3258	0.3818	1.0894	0.7287
40 Hz	50 Hz	-0.7894	-0.0818	0.6258	1
40 Hz	60 Hz	-0.5439	0.1636	0.8712	0.997
50 Hz	60 Hz	-0.4621	0.2455	0.953	0.9664
