# Supplementary material for: Rhythmic modulation of prediction errors: A top-down gating role for the beta-range in speech processing
Source: PLoS Comput Biol. 2023 Nov 7;19(11):e1011595. doi: 10.1371/journal.pcbi.1011595 (PMC10655987; doi:10.1371/journal.pcbi.1011595)
Supplement: S8 Table — (XLSX) [file pcbi.1011595.s017.xlsx]

## Sheet: Sheet1
S8 Table: Comparison between model variants – overlap metric
model 1	model 2	lower bound	mean diff.	upper bound	p-value
Precoss-β-identity	Precoss-β-timing	0.0117	0.0261	0.0405	1.074e-05
Precoss-β-identity	Precoss-β-full-antiphase	-0.0289	-0.0145	-0.0001	0.0485
Precoss-β-identity	Precoss-β-full-samephase	0.0182	0.0326	0.047	1.471e-08
Precoss-β-timing	Precoss-β-full-antiphase	-0.055	-0.0406	-0.0262	7.351e-13
Precoss-β-timing	Precoss-β-full-samephase	-0.0079	0.0065	0.0209	1
Precoss-β-full-antiphase	Precoss-β-full-samephase	0.0327	0.0471	0.0615	4.8496e-17
