# Supplementary material for: Rhythmic modulation of prediction errors: A top-down gating role for the beta-range in speech processing
Source: PLoS Comput Biol. 2023 Nov 7;19(11):e1011595. doi: 10.1371/journal.pcbi.1011595 (PMC10655987; doi:10.1371/journal.pcbi.1011595)
Supplement: S9 Table — The performance difference (same-phase minus anti-phase) is considered statistically significant if the p < 0.05/8 (corrected for multiple comparisons with Bonferroni procedure). Sentences 32, 64, 70, 77, 131 were removed from analysis, as the model fell into singularities, which resulted in NAN values for the entropy calculations. The first line for each comparison corresponds to the overlap metric, where the significant differences are highlighted with the light gray shade. The second raw corresponds to the overlap metric that also incorporates entropy, here the significant differences are highlighted with the light blue shade. (XLSX) [file pcbi.1011595.s018.xlsx]

## Sheet: Sheet1
S9 Table: Effect of the oscillating PEP phase on model performance
frequency	signed rank	z-statistic	p-value
2 Hz	6961	-5.0907	3.5668e-07
	11296	-0.9088	0.3635
5 Hz	9612	-2.1878	0.0287
	14460	2.4387	0.0147
10 Hz	7985	-3.9694	7.2043e-05
	13895	1.8409	0.0656
20 Hz	9179	-2.662	0.0078
	15048	3.3383	0.00084296
30 Hz	10568	-1.0305	0.3028
	15321	3.6311	0.00028222
40 Hz	7805	-4.0772	4.5587e-05
	13629	1.6873	0.0915
50 Hz	7255	-4.5978	4.2703e-06
	12823	0.7067	0.4797
60 Hz	7389	-4.6221	3.7994e-06
	13553	1.4791	0.1391
