# Supplementary material for: Rhythmic modulation of prediction errors: A top-down gating role for the beta-range in speech processing
Source: PLoS Comput Biol. 2023 Nov 7;19(11):e1011595. doi: 10.1371/journal.pcbi.1011595 (PMC10655987; doi:10.1371/journal.pcbi.1011595)
Supplement: S10 Table — Results of Friedman test (χ2 = 28.55, p = 0.0002) and followed within PEP-frequency multiple comparisons (Bonferroni corrected) are presented. (XLSX) [file pcbi.1011595.s019.xlsx]

## Sheet: Sheet1
S10 Table: Multiple comparison table for Precoss-β-identity - (integration efficiency)
freq. 1	freq. 2	lower bound	mean diff.	upper bound	p-value
2 Hz	5 Hz	-1.6579	-0.95	-0.2421	0.0012
2 Hz	10 Hz	-1.0306	-0.3227	0.3851	0.8658
2 Hz	20 Hz	-0.6988	0.0091	0.717	1
2 Hz	30 Hz	-0.5806	0.1273	0.8351	0.9994
2 Hz	40 Hz	-1.0124	-0.3045	0.4033	0.8977
2 Hz	50 Hz	-0.9988	-0.2909	0.417	0.9182
2 Hz	60 Hz	-0.867	-0.1591	0.5488	0.9975
5 Hz	10 Hz	-0.0806	0.6273	1.3351	0.1268
5 Hz	20 Hz	0.2512	0.9591	1.667	0.001
5 Hz	30 Hz	0.3694	1.0773	1.7851	0.0001
5 Hz	40 Hz	-0.0624	0.6455	1.3533	0.1043
5 Hz	50 Hz	-0.0488	0.6591	1.367	0.0895
5 Hz	60 Hz	0.083	0.7909	1.4988	0.0163
10 Hz	20 Hz	-0.376	0.3318	1.0397	0.848
10 Hz	30 Hz	-0.2579	0.45	1.1579	0.5323
10 Hz	40 Hz	-0.6897	0.0182	0.726	1
10 Hz	50 Hz	-0.676	0.0318	0.7397	1
10 Hz	60 Hz	-0.5442	0.1636	0.8715	0.997
20 Hz	30 Hz	-0.5897	0.1182	0.826	0.9996
20 Hz	40 Hz	-1.0215	-0.3136	0.3942	0.8824
20 Hz	50 Hz	-1.0079	-0.3	0.4079	0.9049
20 Hz	60 Hz	-0.876	-0.1682	0.5397	0.9964
30 Hz	40 Hz	-1.1397	-0.4318	0.276	0.5863
30 Hz	50 Hz	-1.126	-0.4182	0.2897	0.6266
30 Hz	60 Hz	-0.9942	-0.2864	0.4215	0.9244
40 Hz	50 Hz	-0.6942	0.0136	0.7215	1
40 Hz	60 Hz	-0.5624	0.1455	0.8533	0.9986
50 Hz	60 Hz	-0.576	0.1318	0.8397	0.9993
