# Supplementary material for: Rhythmic modulation of prediction errors: A top-down gating role for the beta-range in speech processing
Source: PLoS Comput Biol. 2023 Nov 7;19(11):e1011595. doi: 10.1371/journal.pcbi.1011595 (PMC10655987; doi:10.1371/journal.pcbi.1011595)
Supplement: S11 Table — Results of Friedman test (χ2 = 605.71, p = 1.434e-126) and followed within PEP-frequency multiple comparisons (Bonferroni corrected) are presented. Sentence N182 was removed for this result, as model did not converge. (XLSX) [file pcbi.1011595.s020.xlsx]

## Sheet: Sheet1
S11 Table: Multiple comparison table for Precoss-β-timing - (integration efficiency)
freq. 1	freq. 2	lower bound	mean diff.	upper bound	p-value
2 Hz	5 Hz	-1.3396	-0.6301	0.0793	0.1249
2 Hz	10 Hz	-2.6455	-1.9361	-1.2266	0
2 Hz	20 Hz	-3.7506	-3.0411	-2.3316	0
2 Hz	30 Hz	-4.2255	-3.516	-2.8065	0
2 Hz	40 Hz	-4.4218	-3.7123	-3.0029	0
2 Hz	50 Hz	-4.5953	-3.8858	-3.1764	0
2 Hz	60 Hz	-4.5725	-3.863	-3.1535	0
5 Hz	10 Hz	-2.0154	-1.3059	-0.5965	0
5 Hz	20 Hz	-3.1204	-2.411	-1.7015	0
5 Hz	30 Hz	-3.5953	-2.8858	-2.1764	0
5 Hz	40 Hz	-3.7917	-3.0822	-2.3727	0
5 Hz	50 Hz	-3.9652	-3.2557	-2.5462	0
5 Hz	60 Hz	-3.9424	-3.2329	-2.5234	0
10 Hz	20 Hz	-1.8145	-1.105	-0.3955	0.0001
10 Hz	30 Hz	-2.2894	-1.5799	-0.8704	0
10 Hz	40 Hz	-2.4857	-1.7763	-1.0668	0
10 Hz	50 Hz	-2.6592	-1.9498	-1.2403	0
10 Hz	60 Hz	-2.6364	-1.9269	-1.2175	0
20 Hz	30 Hz	-1.1844	-0.4749	0.2346	0.4622
20 Hz	40 Hz	-1.3807	-0.6712	0.0382	0.0793
20 Hz	50 Hz	-1.5542	-0.8447	-0.1353	0.0074
20 Hz	60 Hz	-1.5314	-0.8219	-0.1124	0.0106
30 Hz	40 Hz	-0.9058	-0.1963	0.5131	0.9909
30 Hz	50 Hz	-1.0793	-0.3699	0.3396	0.7625
30 Hz	60 Hz	-1.0565	-0.347	0.3624	0.8171
40 Hz	50 Hz	-0.883	-0.1735	0.536	0.9957
40 Hz	60 Hz	-0.8602	-0.1507	0.5588	0.9983
50 Hz	60 Hz	-0.6866	0.0228	0.7323	1
