# Supplementary material for: Rhythmic modulation of prediction errors: A top-down gating role for the beta-range in speech processing
Source: PLoS Comput Biol. 2023 Nov 7;19(11):e1011595. doi: 10.1371/journal.pcbi.1011595 (PMC10655987; doi:10.1371/journal.pcbi.1011595)
Supplement: S12 Table — Results of Friedman test (χ2 = 269.85, p = 1.635e-54) and followed within PEP-frequency multiple comparisons (Bonferroni corrected) are presented. (XLSX) [file pcbi.1011595.s021.xlsx]

## Sheet: Sheet1
S12 Table: Multiple comparison table for Precoss-β-full - (integration efficiency)
freq. 1	freq. 2	lower bound	mean diff.	upper bound	p-value
2 Hz	5 Hz	-1.7942	-1.0864	-0.3785	0.0001
2 Hz	10 Hz	-2.767	-2.0591	-1.3512	5.98e-08
2 Hz	20 Hz	-3.9579	-3.25	-2.5421	5.98e-08
2 Hz	30 Hz	-4.4579	-3.75	-3.0421	5.98e-08
2 Hz	40 Hz	-4.1624	-3.4545	-2.7467	5.98e-08
2 Hz	50 Hz	-3.717	-3.0091	-2.3012	5.98e-08
2 Hz	60 Hz	-3.3715	-2.6636	-1.9558	5.98e-08
5 Hz	10 Hz	-1.6806	-0.9727	-0.2649	0.0008
5 Hz	20 Hz	-2.8715	-2.1636	-1.4558	5.98e-08
5 Hz	30 Hz	-3.3715	-2.6636	-1.9558	5.98e-08
5 Hz	40 Hz	-3.076	-2.3682	-1.6603	5.98e-08
5 Hz	50 Hz	-2.6306	-1.9227	-1.2149	5.98e-08
5 Hz	60 Hz	-2.2851	-1.5773	-0.8694	6.03e-08
10 Hz	20 Hz	-1.8988	-1.1909	-0.483	9.45e-06
10 Hz	30 Hz	-2.3988	-1.6909	-0.983	5.98e-08
10 Hz	40 Hz	-2.1033	-1.3955	-0.6876	1.22e-07
10 Hz	50 Hz	-1.6579	-0.95	-0.2421	0.0012
10 Hz	60 Hz	-1.3124	-0.6045	0.1033	0.1599
20 Hz	30 Hz	-1.2079	-0.5	0.2079	0.3884
20 Hz	40 Hz	-0.9124	-0.2045	0.5033	0.9882
20 Hz	50 Hz	-0.467	0.2409	0.9488	0.9698
20 Hz	60 Hz	-0.1215	0.5864	1.2942	0.1907
30 Hz	40 Hz	-0.4124	0.2955	1.0033	0.9117
30 Hz	50 Hz	0.033	0.7409	1.4488	0.0326
30 Hz	60 Hz	0.3785	1.0864	1.7942	0.0001
40 Hz	50 Hz	-0.2624	0.4455	1.1533	0.5458
40 Hz	60 Hz	0.083	0.7909	1.4988	0.0163
50 Hz	60 Hz	-0.3624	0.3455	1.0533	0.8188
