# Supplementary material for: Rhythmic modulation of prediction errors: A top-down gating role for the beta-range in speech processing
Source: PLoS Comput Biol. 2023 Nov 7;19(11):e1011595. doi: 10.1371/journal.pcbi.1011595 (PMC10655987; doi:10.1371/journal.pcbi.1011595)
Supplement: S13 Table — (XLSX) [file pcbi.1011595.s022.xlsx]

## Sheet: Sheet1
S13 Table: Precoss vs. Precoss-β-identity, entropy-weighted overlap metric
frequency	signed rank	z-statistic	p-value
2 Hz	3556	-9.0427	0
5 Hz	1517	-11.2147	0
10 Hz	1426	-11.3116	0
20 Hz	1324	-11.4202	0
30 Hz	1155	-11.6003	0
40 Hz	1397	-11.3425	0
50 Hz	1052	-11.71	0
60 Hz	1197	-11.5555	0
