# Supplementary material for: Rhythmic modulation of prediction errors: A top-down gating role for the beta-range in speech processing
Source: PLoS Comput Biol. 2023 Nov 7;19(11):e1011595. doi: 10.1371/journal.pcbi.1011595 (PMC10655987; doi:10.1371/journal.pcbi.1011595)
Supplement: S14 Table — (XLSX) [file pcbi.1011595.s023.xlsx]

## Sheet: Sheet1
S14 Table: Precoss vs. Precoss-β-timing, entropy-weighted overlap metric
frequency	signed rank	z-statistic	p-value
2 Hz	6488	-5.9194	0
5 Hz	2920	-9.7201	0
10 Hz	2293	-10.388	0
20 Hz	2022	-10.6767	0
30 Hz	1146	-11.6099	0
40 Hz	1530	-11.2008	0
50 Hz	2330	-10.3486	0
60 Hz	1328	-11.416	0
