# Supplementary material for: Rhythmic modulation of prediction errors: A top-down gating role for the beta-range in speech processing
Source: PLoS Comput Biol. 2023 Nov 7;19(11):e1011595. doi: 10.1371/journal.pcbi.1011595 (PMC10655987; doi:10.1371/journal.pcbi.1011595)
Supplement: S15 Table — (XLSX) [file pcbi.1011595.s024.xlsx]

## Sheet: Sheet1
S15 Table: Precoss vs. Precoss-β-full, entropy-weighted overlap metric
frequency	signed rank	z-statistic	p-value
2 Hz	5128	-7.3681	0
5 Hz	3882	-8.6954	0
10 Hz	1725	-10.9931	0
20 Hz	1340	-11.4032	0
30 Hz	1712	-11.0069	0
40 Hz	1026	-11.7377	0
50 Hz	865	-11.9092	0
60 Hz	1424	-11.3137	0
