# Supplementary material for: Rhythmic modulation of prediction errors: A top-down gating role for the beta-range in speech processing
Source: PLoS Comput Biol. 2023 Nov 7;19(11):e1011595. doi: 10.1371/journal.pcbi.1011595 (PMC10655987; doi:10.1371/journal.pcbi.1011595)
Supplement: S16 Table — Results of Friedman test (χ2 = 53.04, p = 3.64e-9) and followed within PEP-frequency multiple comparisons (Bonferroni corrected) are presented. (XLSX) [file pcbi.1011595.s025.xlsx]

## Sheet: Sheet1
S16 Table: Multiple comparison table for Precoss-β-identity - (entropy weighted overlap metric)
freq. 1	freq. 2	lower bound	mean diff.	upper bound	p-value
2 Hz	5 Hz	-1.426	-0.7182	-0.0103	0.0439
2 Hz	10 Hz	-1.6033	-0.8955	-0.1876	0.0032
2 Hz	20 Hz	-1.926	-1.2182	-0.5103	0
2 Hz	30 Hz	-1.6215	-0.9136	-0.2058	0.0023
2 Hz	40 Hz	-1.9942	-1.2864	-0.5785	0
2 Hz	50 Hz	-2.0579	-1.35	-0.6421	0
2 Hz	60 Hz	-2.0351	-1.3273	-0.6194	0
5 Hz	10 Hz	-0.8851	-0.1773	0.5306	0.9951
5 Hz	20 Hz	-1.2079	-0.5	0.2079	0.3884
5 Hz	30 Hz	-0.9033	-0.1955	0.5124	0.991
5 Hz	40 Hz	-1.276	-0.5682	0.1397	0.2254
5 Hz	50 Hz	-1.3397	-0.6318	0.076	0.1208
5 Hz	60 Hz	-1.317	-0.6091	0.0988	0.1528
10 Hz	20 Hz	-1.0306	-0.3227	0.3851	0.8658
10 Hz	30 Hz	-0.726	-0.0182	0.6897	1
10 Hz	40 Hz	-1.0988	-0.3909	0.317	0.7044
10 Hz	50 Hz	-1.1624	-0.4545	0.2533	0.5188
10 Hz	60 Hz	-1.1397	-0.4318	0.276	0.5863
20 Hz	30 Hz	-0.4033	0.3045	1.0124	0.8977
20 Hz	40 Hz	-0.776	-0.0682	0.6397	1
20 Hz	50 Hz	-0.8397	-0.1318	0.576	0.9993
20 Hz	60 Hz	-0.817	-0.1091	0.5988	0.9998
30 Hz	40 Hz	-1.0806	-0.3727	0.3351	0.753
30 Hz	50 Hz	-1.1442	-0.4364	0.2715	0.5728
30 Hz	60 Hz	-1.1215	-0.4136	0.2942	0.6398
40 Hz	50 Hz	-0.7715	-0.0636	0.6442	1
40 Hz	60 Hz	-0.7488	-0.0409	0.667	1
50 Hz	60 Hz	-0.6851	0.0227	0.7306	1
