# Supplementary material for: Rhythmic modulation of prediction errors: A top-down gating role for the beta-range in speech processing
Source: PLoS Comput Biol. 2023 Nov 7;19(11):e1011595. doi: 10.1371/journal.pcbi.1011595 (PMC10655987; doi:10.1371/journal.pcbi.1011595)
Supplement: S17 Table — Results of Friedman test (χ2 = 114.53, p = 1.05288e-21) and followed within PEP-frequency multiple comparisons (Bonferroni corrected) are presented. (XLSX) [file pcbi.1011595.s026.xlsx]

## Sheet: Sheet1
S17 Table: Multiple comparison table for Precoss-β-timing - (entropy weighted overlap metric)
freq. 1	freq. 2	lower bound	mean diff.	upper bound	p-value
2 Hz	5 Hz	-1.7003	-0.9909	-0.2814	0.0006
2 Hz	10 Hz	-2.0108	-1.3014	-0.5919	0
2 Hz	20 Hz	-2.2985	-1.589	-0.8796	0
2 Hz	30 Hz	-2.7825	-2.0731	-1.3636	0
2 Hz	40 Hz	-2.7186	-2.0091	-1.2997	0
2 Hz	50 Hz	-2.2803	-1.5708	-0.8613	0
2 Hz	60 Hz	-2.4446	-1.7352	-1.0257	0
5 Hz	10 Hz	-1.02	-0.3105	0.399	0.889
5 Hz	20 Hz	-1.3076	-0.5982	0.1113	0.1726
5 Hz	30 Hz	-1.7917	-1.0822	-0.3727	0.0001
5 Hz	40 Hz	-1.7277	-1.0183	-0.3088	0.0004
5 Hz	50 Hz	-1.2894	-0.5799	0.1296	0.205
5 Hz	60 Hz	-1.4538	-0.7443	-0.0348	0.0319
10 Hz	20 Hz	-0.9971	-0.2877	0.4218	0.9235
10 Hz	30 Hz	-1.4812	-0.7717	-0.0622	0.0219
10 Hz	40 Hz	-1.4172	-0.7078	0.0017	0.0511
10 Hz	50 Hz	-0.9789	-0.2694	0.4401	0.9454
10 Hz	60 Hz	-1.1433	-0.4338	0.2757	0.5834
20 Hz	30 Hz	-1.1935	-0.484	0.2255	0.4361
20 Hz	40 Hz	-1.1296	-0.4201	0.2894	0.6238
20 Hz	50 Hz	-0.6912	0.0183	0.7277	1
20 Hz	60 Hz	-0.8556	-0.1461	0.5634	0.9986
30 Hz	40 Hz	-0.6455	0.0639	0.7734	1
30 Hz	50 Hz	-0.2072	0.5023	1.2118	0.3853
30 Hz	60 Hz	-0.3716	0.3379	1.0474	0.8369
40 Hz	50 Hz	-0.2711	0.4384	1.1478	0.5699
40 Hz	60 Hz	-0.4355	0.274	0.9834	0.9404
50 Hz	60 Hz	-0.8739	-0.1644	0.5451	0.997
