# Supplementary material for: Rhythmic modulation of prediction errors: A top-down gating role for the beta-range in speech processing
Source: PLoS Comput Biol. 2023 Nov 7;19(11):e1011595. doi: 10.1371/journal.pcbi.1011595 (PMC10655987; doi:10.1371/journal.pcbi.1011595)
Supplement: S18 Table — Results of Friedman test (χ2 = 152.91, p = 9.918e-30) and followed within PEP-frequency multiple comparisons (Bonferroni corrected) are presented. (XLSX) [file pcbi.1011595.s027.xlsx]

## Sheet: Sheet1
S18 Table: Multiple comparison table for Precoss-β-full-antiphase - (entropy weighted overlap metric)
freq. 1	freq. 2	lower bound	mean diff.	upper bound	p-value
2 Hz	5 Hz	-0.7942	-0.0864	0.6215	1
2 Hz	10 Hz	-1.3533	-0.6455	0.0624	0.1043
2 Hz	20 Hz	-2.2079	-1.5	-0.7921	0
2 Hz	30 Hz	-2.0306	-1.3227	-0.6149	0
2 Hz	40 Hz	-2.3897	-1.6818	-0.974	0
2 Hz	50 Hz	-2.7624	-2.0545	-1.3467	0
2 Hz	60 Hz	-2.326	-1.6182	-0.9103	0
5 Hz	10 Hz	-1.267	-0.5591	0.1488	0.2442
5 Hz	20 Hz	-2.1215	-1.4136	-0.7058	0
5 Hz	30 Hz	-1.9442	-1.2364	-0.5285	0
5 Hz	40 Hz	-2.3033	-1.5955	-0.8876	0
5 Hz	50 Hz	-2.676	-1.9682	-1.2603	0
5 Hz	60 Hz	-2.2397	-1.5318	-0.824	0
10 Hz	20 Hz	-1.5624	-0.8545	-0.1467	0.0062
10 Hz	30 Hz	-1.3851	-0.6773	0.0306	0.0726
10 Hz	40 Hz	-1.7442	-1.0364	-0.3285	0.0002
10 Hz	50 Hz	-2.117	-1.4091	-0.7012	0
10 Hz	60 Hz	-1.6806	-0.9727	-0.2649	0.0008
20 Hz	30 Hz	-0.5306	0.1773	0.8851	0.9951
20 Hz	40 Hz	-0.8897	-0.1818	0.526	0.9942
20 Hz	50 Hz	-1.2624	-0.5545	0.1533	0.2539
20 Hz	60 Hz	-0.826	-0.1182	0.5897	0.9996
30 Hz	40 Hz	-1.067	-0.3591	0.3488	0.7871
30 Hz	50 Hz	-1.4397	-0.7318	-0.024	0.0368
30 Hz	60 Hz	-1.0033	-0.2955	0.4124	0.9117
40 Hz	50 Hz	-1.0806	-0.3727	0.3351	0.753
40 Hz	60 Hz	-0.6442	0.0636	0.7715	1
50 Hz	60 Hz	-0.2715	0.4364	1.1442	0.5728
