# Supplementary material for: Rhythmic modulation of prediction errors: A top-down gating role for the beta-range in speech processing
Source: PLoS Comput Biol. 2023 Nov 7;19(11):e1011595. doi: 10.1371/journal.pcbi.1011595 (PMC10655987; doi:10.1371/journal.pcbi.1011595)
Supplement: S19 Table — Results of Friedman test (χ2 = 123.8, p = 1.236e-23) and followed within PEP-frequency multiple comparisons (Bonferroni corrected) are presented. (XLSX) [file pcbi.1011595.s028.xlsx]

## Sheet: Sheet1
S19 Table: Multiple comparison table for Precoss-β-full-samephase - (entropy weighted overlap metric)
freq. 1	freq. 2	lower bound	mean diff.	upper bound	p-value
2 Hz	5 Hz	-1.4788	-0.7628	-0.0467	0.0273
2 Hz	10 Hz	-1.9253	-1.2093	-0.4933	0
2 Hz	20 Hz	-2.6742	-1.9581	-1.2421	0
2 Hz	30 Hz	-2.7067	-1.9907	-1.2747	0
2 Hz	40 Hz	-2.423	-1.707	-0.9909	0
2 Hz	50 Hz	-2.5765	-1.8605	-1.1444	0
2 Hz	60 Hz	-2.4091	-1.693	-0.977	0
5 Hz	10 Hz	-1.1626	-0.4465	0.2695	0.5578
5 Hz	20 Hz	-1.9114	-1.1953	-0.4793	0
5 Hz	30 Hz	-1.944	-1.2279	-0.5119	0
5 Hz	40 Hz	-1.6602	-0.9442	-0.2281	0.0017
5 Hz	50 Hz	-1.8137	-1.0977	-0.3816	0.0001
5 Hz	60 Hz	-1.6463	-0.9302	-0.2142	0.0021
10 Hz	20 Hz	-1.4649	-0.7488	-0.0328	0.0329
10 Hz	30 Hz	-1.4974	-0.7814	-0.0654	0.0212
10 Hz	40 Hz	-1.2137	-0.4977	0.2184	0.4105
10 Hz	50 Hz	-1.3672	-0.6512	0.0649	0.1063
10 Hz	60 Hz	-1.1998	-0.4837	0.2323	0.4496
20 Hz	30 Hz	-0.7486	-0.0326	0.6835	1
20 Hz	40 Hz	-0.4649	0.2512	0.9672	0.9643
20 Hz	50 Hz	-0.6184	0.0977	0.8137	0.9999
20 Hz	60 Hz	-0.4509	0.2651	0.9812	0.9522
30 Hz	40 Hz	-0.4323	0.2837	0.9998	0.9319
30 Hz	50 Hz	-0.5858	0.1302	0.8463	0.9994
30 Hz	60 Hz	-0.4184	0.2977	1.0137	0.9134
40 Hz	50 Hz	-0.8695	-0.1535	0.5626	0.9981
40 Hz	60 Hz	-0.7021	0.014	0.73	1
50 Hz	60 Hz	-0.5486	0.1674	0.8835	0.9968
