# Supplementary material for: Rhythmic modulation of prediction errors: A top-down gating role for the beta-range in speech processing
Source: PLoS Comput Biol. 2023 Nov 7;19(11):e1011595. doi: 10.1371/journal.pcbi.1011595 (PMC10655987; doi:10.1371/journal.pcbi.1011595)
Supplement: S20 Table — 2-way ANOVA (model variant (discrete factor) and PEP frequency (continuous factor)) was performed to analyze Precoss-β variant on performance based on the entropy weighted overlap metric. Simple main effect analysis showed that model variant has statistically significant effect on model performance (F = 5.4, p = 0.001) (XLSX) [file pcbi.1011595.s029.xlsx]

## Sheet: Sheet1
S20 Table: Comparison between model variants – entropy weighted overlap metric
model 1	model 2	lower bound	mean diff.	upper bound	p-value
Precoss-β-identity	Precoss-β-timing	-0.004	0.0065	0.0169	0.6192
Precoss-β-identity	Precoss-β-full-antiphase	0.0035	0.0139	0.0244	0.00262
Precoss-β-identity	Precoss-β-full-samephase	-0.0079	0.0026 0	0.013	1
Precoss-β-timing	Precoss-β-full-antiphase	-0.003	0.0075 0	0.0179	0.3537
Precoss-β-timing	Precoss-β-full-samephase	-0.0143	-0.0039 0	0.0066 0	1
Precoss-β-full-antiphase	Precoss-β-full-samephase	-0.0218	-0.0114	-0.0009 00	0.0244
