# Supplementary material for: Rhythmic modulation of prediction errors: A top-down gating role for the beta-range in speech processing
Source: PLoS Comput Biol. 2023 Nov 7;19(11):e1011595. doi: 10.1371/journal.pcbi.1011595 (PMC10655987; doi:10.1371/journal.pcbi.1011595)
Supplement: S21 Table — Results of Friedman test (χ2 = 47.42, p = 4.627e-8) and followed within PEP-frequency multiple comparisons (Bonferroni corrected) are presented. (XLSX) [file pcbi.1011595.s030.xlsx]

## Sheet: Sheet1
S21 Table: Multiple comparison table for Precoss-β-identity - (lcs metric)
freq. 1	freq. 2	lower bound	mean diff.	upper bound	p-value
2 Hz	5 Hz	-1.3106	-0.6477	0.0151	0.061
2 Hz	10 Hz	-1.6333	-0.9705	-0.3076	0.0002
2 Hz	20 Hz	-1.8515	-1.1886	-0.5258	0
2 Hz	30 Hz	-1.3333	-0.6705	-0.0076	0.0451
2 Hz	40 Hz	-1.7674	-1.1045	-0.4417	0
2 Hz	50 Hz	-1.7969	-1.1341	-0.4713	0
2 Hz	60 Hz	-1.7651	-1.1023	-0.4394	0
5 Hz	10 Hz	-0.9856	-0.3227	0.3401	0.8206
5 Hz	20 Hz	-1.2037	-0.5409	0.1219	0.2068
5 Hz	30 Hz	-0.6856	-0.0227	0.6401	1
5 Hz	40 Hz	-1.1197	-0.4568	0.206	0.4221
5 Hz	50 Hz	-1.1492	-0.4864	0.1765	0.3371
5 Hz	60 Hz	-1.1174	-0.4545	0.2083	0.429
10 Hz	20 Hz	-0.881	-0.2182	0.4447	0.9749
10 Hz	30 Hz	-0.3628	0.3	0.9628	0.8702
10 Hz	40 Hz	-0.7969	-0.1341	0.5287	0.9987
10 Hz	50 Hz	-0.8265	-0.1636	0.4992	0.9955
10 Hz	60 Hz	-0.7947	-0.1318	0.531	0.9989
20 Hz	30 Hz	-0.1447	0.5182	1.181	0.2565
20 Hz	40 Hz	-0.5787	0.0841	0.7469	0.9999
20 Hz	50 Hz	-0.6083	0.0545	0.7174	1
20 Hz	60 Hz	-0.5765	0.0864	0.7492	0.9999
30 Hz	40 Hz	-1.0969	-0.4341	0.2287	0.4921
30 Hz	50 Hz	-1.1265	-0.4636	0.1992	0.4018
30 Hz	60 Hz	-1.0947	-0.4318	0.231	0.4992
40 Hz	50 Hz	-0.6924	-0.0295	0.6333	1
40 Hz	60 Hz	-0.6606	0.0023	0.6651	1
50 Hz	60 Hz	-0.631	0.0318	0.6947	1
