# Supplementary material for: Rhythmic modulation of prediction errors: A top-down gating role for the beta-range in speech processing
Source: PLoS Comput Biol. 2023 Nov 7;19(11):e1011595. doi: 10.1371/journal.pcbi.1011595 (PMC10655987; doi:10.1371/journal.pcbi.1011595)
Supplement: S22 Table — Results of Friedman test (χ2 = 125.85, p = 4.62e-24) and followed within PEP-frequency multiple comparisons (Bonferroni corrected) are presented. (XLSX) [file pcbi.1011595.s031.xlsx]

## Sheet: Sheet1
S22 Table: Multiple comparison table for Precoss-β-timing - (lcs metric)
freq. 1	freq. 2	lower bound	mean diff.	upper bound	p-value
2 Hz	5 Hz	-1.2551	-0.5818	0.0915	0.1489
2 Hz	10 Hz	-2.0983	-1.425	-0.7517	0
2 Hz	20 Hz	-2.2755	-1.6023	-0.929	0
2 Hz	30 Hz	-2.5801	-1.9068	-1.2335	0
2 Hz	40 Hz	-2.5255	-1.8523	-1.179	0
2 Hz	50 Hz	-1.9324	-1.2591	-0.5858	0
2 Hz	60 Hz	-2.3187	-1.6455	-0.9722	0
5 Hz	10 Hz	-1.5165	-0.8432	-0.1699	0.0037
5 Hz	20 Hz	-1.6937	-1.0205	-0.3472	0.0001
5 Hz	30 Hz	-1.9983	-1.325	-0.6517	0
5 Hz	40 Hz	-1.9437	-1.2705	-0.5972	0
5 Hz	50 Hz	-1.3505	-0.6773	-0.004	0.0474
5 Hz	60 Hz	-1.7369	-1.0636	-0.3904	0
10 Hz	20 Hz	-0.8505	-0.1773	0.496	0.9933
10 Hz	30 Hz	-1.1551	-0.4818	0.1915	0.3707
10 Hz	40 Hz	-1.1005	-0.4273	0.246	0.5346
10 Hz	50 Hz	-0.5074	0.1659	0.8392	0.9955
10 Hz	60 Hz	-0.8937	-0.2205	0.4528	0.9756
20 Hz	30 Hz	-0.9778	-0.3045	0.3687	0.8706
20 Hz	40 Hz	-0.9233	-0.25	0.4233	0.9514
20 Hz	50 Hz	-0.3301	0.3432	1.0165	0.7829
20 Hz	60 Hz	-0.7165	-0.0432	0.6301	1
30 Hz	40 Hz	-0.6187	0.0545	0.7278	1
30 Hz	50 Hz	-0.0255	0.6477	1.321	0.0694
30 Hz	60 Hz	-0.4119	0.2614	0.9346	0.9387
40 Hz	50 Hz	-0.0801	0.5932	1.2665	0.1317
40 Hz	60 Hz	-0.4665	0.2068	0.8801	0.9831
50 Hz	60 Hz	-1.0596	-0.3864	0.2869	0.6613
