# Supplementary material for: Rhythmic modulation of prediction errors: A top-down gating role for the beta-range in speech processing
Source: PLoS Comput Biol. 2023 Nov 7;19(11):e1011595. doi: 10.1371/journal.pcbi.1011595 (PMC10655987; doi:10.1371/journal.pcbi.1011595)
Supplement: S23 Table — Results of Friedman test (χ2 = 159.29, p = 4.51e-31) and followed within PEP-frequency multiple comparisons (Bonferroni corrected) are presented. (XLSX) [file pcbi.1011595.s032.xlsx]

## Sheet: Sheet1
S23 Table: Multiple comparison table for Precoss-β-full-antiphase - (lcs metric)
freq. 1	freq. 2	lower bound	mean diff.	upper bound	p-value
2 Hz	5 Hz	-0.9483	-0.2773	0.3937	0.916
2 Hz	10 Hz	-1.7506	-1.0795	-0.4085	0
2 Hz	20 Hz	-2.2642	-1.5932	-0.9222	0
2 Hz	30 Hz	-2.2596	-1.5886	-0.9176	0
2 Hz	40 Hz	-2.5324	-1.8614	-1.1904	0
2 Hz	50 Hz	-2.6983	-2.0273	-1.3563	0
2 Hz	60 Hz	-2.3165	-1.6455	-0.9744	0
5 Hz	10 Hz	-1.4733	-0.8023	-0.1313	0.007
5 Hz	20 Hz	-1.9869	-1.3159	-0.6449	0
5 Hz	30 Hz	-1.9824	-1.3114	-0.6404	0
5 Hz	40 Hz	-2.2551	-1.5841	-0.9131	0
5 Hz	50 Hz	-2.421	-1.75	-1.079	0
5 Hz	60 Hz	-2.0392	-1.3682	-0.6972	0
10 Hz	20 Hz	-1.1846	-0.5136	0.1574	0.2824
10 Hz	30 Hz	-1.1801	-0.5091	0.1619	0.2937
10 Hz	40 Hz	-1.4528	-0.7818	-0.1108	0.0098
10 Hz	50 Hz	-1.6187	-0.9477	-0.2767	0.0005
10 Hz	60 Hz	-1.2369	-0.5659	0.1051	0.1723
20 Hz	30 Hz	-0.6665	0.0045	0.6756	1
20 Hz	40 Hz	-0.9392	-0.2682	0.4028	0.9289
20 Hz	50 Hz	-1.1051	-0.4341	0.2369	0.5087
20 Hz	60 Hz	-0.7233	-0.0523	0.6187	1
30 Hz	40 Hz	-0.9437	-0.2727	0.3983	0.9226
30 Hz	50 Hz	-1.1096	-0.4386	0.2324	0.4946
30 Hz	60 Hz	-0.7278	-0.0568	0.6142	1
40 Hz	50 Hz	-0.8369	-0.1659	0.5051	0.9954
40 Hz	60 Hz	-0.4551	0.2159	0.8869	0.9779
50 Hz	60 Hz	-0.2892	0.3818	1.0528	0.6711
