# Supplementary material for: Rhythmic modulation of prediction errors: A top-down gating role for the beta-range in speech processing
Source: PLoS Comput Biol. 2023 Nov 7;19(11):e1011595. doi: 10.1371/journal.pcbi.1011595 (PMC10655987; doi:10.1371/journal.pcbi.1011595)
Supplement: S24 Table — Results of Friedman test (χ2 = 109.56, p = 1.13e-20) and followed within PEP-frequency multiple comparisons (Bonferroni corrected) are presented. (XLSX) [file pcbi.1011595.s033.xlsx]

## Sheet: Sheet1
S24 Table: Multiple comparison table for Precoss-β-full-samephase - (lcs metric)
freq. 1	freq. 2	lower bound	mean diff.	upper bound	p-value
2 Hz	5 Hz	-1.5501	-0.8727	-0.1954	0.0024
2 Hz	10 Hz	-2.0137	-1.3364	-0.659	0
2 Hz	20 Hz	-2.4728	-1.7955	-1.1181	0
2 Hz	30 Hz	-2.4455	-1.7682	-1.0909	0
2 Hz	40 Hz	-2.3864	-1.7091	-1.0318	0
2 Hz	50 Hz	-2.4478	-1.7705	-1.0931	0
2 Hz	60 Hz	-2.116	-1.4386	-0.7613	0
5 Hz	10 Hz	-1.141	-0.4636	0.2137	0.4315
5 Hz	20 Hz	-1.6001	-0.9227	-0.2454	0.001
5 Hz	30 Hz	-1.5728	-0.8955	-0.2181	0.0016
5 Hz	40 Hz	-1.5137	-0.8364	-0.159	0.0045
5 Hz	50 Hz	-1.5751	-0.8977	-0.2204	0.0015
5 Hz	60 Hz	-1.2432	-0.5659	0.1114	0.1818
10 Hz	20 Hz	-1.1364	-0.4591	0.2182	0.445
10 Hz	30 Hz	-1.1091	-0.4318	0.2455	0.5284
10 Hz	40 Hz	-1.0501	-0.3727	0.3046	0.7082
10 Hz	50 Hz	-1.1114	-0.4341	0.2432	0.5214
10 Hz	60 Hz	-0.7796	-0.1023	0.5751	0.9998
20 Hz	30 Hz	-0.6501	0.0273	0.7046	1
20 Hz	40 Hz	-0.591	0.0864	0.7637	0.9999
20 Hz	50 Hz	-0.6523	0.025	0.7023	1
20 Hz	60 Hz	-0.3205	0.3568	1.0341	0.7526
30 Hz	40 Hz	-0.6182	0.0591	0.7364	1
30 Hz	50 Hz	-0.6796	-0.0023	0.6751	1
30 Hz	60 Hz	-0.3478	0.3295	1.0069	0.8212
40 Hz	50 Hz	-0.7387	-0.0614	0.616	1
40 Hz	60 Hz	-0.4069	0.2705	0.9478	0.9292
50 Hz	60 Hz	-0.3455	0.3318	1.0091	0.8159
