# Supplementary material for: Rhythmic modulation of prediction errors: A top-down gating role for the beta-range in speech processing
Source: PLoS Comput Biol. 2023 Nov 7;19(11):e1011595. doi: 10.1371/journal.pcbi.1011595 (PMC10655987; doi:10.1371/journal.pcbi.1011595)
Supplement: S25 Table — (XLSX) [file pcbi.1011595.s034.xlsx]

## Sheet: Sheet1
S25 Table: Precoss vs. Precoss-β-identity, lcs metric
frequency	signed rank	z-statistic	p-value
2 Hz	10080.5	3.7096	0.0002
5 Hz	6879	-0.0831	0.9338
10 Hz	7460.5	-0.978	0.3281
20 Hz	5836	-1.9992	0.0456
30 Hz	7962.5	-0.0044	0.9965
40 Hz	6489	-1.9195	0.0549
50 Hz	5889	-1.6797	0.093
60 Hz	5983.5	-1.4062	0.1597
