# Supplementary material for: Rhythmic modulation of prediction errors: A top-down gating role for the beta-range in speech processing
Source: PLoS Comput Biol. 2023 Nov 7;19(11):e1011595. doi: 10.1371/journal.pcbi.1011595 (PMC10655987; doi:10.1371/journal.pcbi.1011595)
Supplement: S26 Table — (XLSX) [file pcbi.1011595.s035.xlsx]

## Sheet: Sheet1
S26 Table: Precoss vs. Precoss-β-timing, lcs metric
frequency	signed rank	z-statistic	p-value
2 Hz	15130.5	7.9833	0
5 Hz	12183.5	5.5946	0
10 Hz	9180.5	1.0628	0.2879
20 Hz	8596.5	0.2488	0.8035
30 Hz	7521	-1.2504	0.2112
40 Hz	7496.5	-0.8047	0.421
50 Hz	9945.5	1.7006	0.089
60 Hz	8579.5	0.3556	0.7222
