# Supplementary material for: Rhythmic modulation of prediction errors: A top-down gating role for the beta-range in speech processing
Source: PLoS Comput Biol. 2023 Nov 7;19(11):e1011595. doi: 10.1371/journal.pcbi.1011595 (PMC10655987; doi:10.1371/journal.pcbi.1011595)
Supplement: S27 Table — (XLSX) [file pcbi.1011595.s036.xlsx]

## Sheet: Sheet1
S27 Table: Precoss vs. Precoss-β-full, lcs metric
frequency	signed rank	z-statistic	p-value
2 Hz	8329	3.0533	0.0023
5 Hz	8967	1.5979	0.1101
10 Hz	5663	-2.7162	0.0066
20 Hz	4780	-5.1578	0
30 Hz	4822	-4.5671	0
40 Hz	3681.5	-5.9896	0
50 Hz	3096.5	-6.9327	0
60 Hz	4499	-5.2946	0
