# Supplementary material for: Rhythmic modulation of prediction errors: A top-down gating role for the beta-range in speech processing
Source: PLoS Comput Biol. 2023 Nov 7;19(11):e1011595. doi: 10.1371/journal.pcbi.1011595 (PMC10655987; doi:10.1371/journal.pcbi.1011595)
Supplement: S28 Table — 2-way ANOVA (model variant (discrete factor) and PEP frequency (continuous factor)) was performed to analyze Precoss-β variant on performance based on the lcs metric. Simple main effect analysis showed that model variant has statistically significant effect on the model performance (F = 20.87, p = 0). (XLSX) [file pcbi.1011595.s037.xlsx]

## Sheet: Sheet1
S28 Table: Comparison between model variants – lcs metric
model 1	model 2	lower bound	mean diff.	upper bound	p-value
Precoss-β-identity	Precoss-β-timing	0.0172	0.0326	0.0481	1.588e-07
Precoss-β-identity	Precoss-β-full-antiphase	-0.0463	-0.0308	-0.0154	8.527e-07
Precoss-β-identity	Precoss-β-full-samephase	0.0234	0.0388	0.0543	2.092e-10
Precoss-β-timing	Precoss-β-full-antiphase	-0.0789	-0.0635	-0.048	2.247e-26
Precoss-β-timing	Precoss-β-full-samephase	-0.0092	0.0062	0.0217	1
Precoss-β-full-antiphase	Precoss-β-full-samephase	0.0542	0.0697	0.0851	1.401e-31
