# Supplementary material for: Rhythmic modulation of prediction errors: A top-down gating role for the beta-range in speech processing
Source: PLoS Comput Biol. 2023 Nov 7;19(11):e1011595. doi: 10.1371/journal.pcbi.1011595 (PMC10655987; doi:10.1371/journal.pcbi.1011595)
Supplement: S29 Table — The highlighted cells correspond to the Precoss-β variants and PEP frequencies where the BIC values were higher than the BIC value of Precoss (-10057). (XLSX) [file pcbi.1011595.s038.xlsx]

## Sheet: Sheet1
S29 Table: Bayesian Information Criterion
	Precoss-β-identity	Precoss-β-timing	Precoss-β-full-antiphase	Precoss-β-full-samephase
2 Hz	-10500	-11316	-10403	-11104
5 Hz	-10570	-10877	-10422	-11104
10 Hz	-10429	-10201	-9980	-10719
20 Hz	-10198	-9856	-9558	-9895
30 Hz	-10325	-9642	-9555	-9896
40 Hz	-10117	-9662	-9389	-9675
50 Hz	-9978	-9780	-9164	-9674
60 Hz	-10020	-9626	-9309	-10051
